# Supplementary material for: Caching at a distance: a cache protection strategy in Eurasian jays
Source: Anim Cogn. 2016 Mar 16;19:753–8. doi: 10.1007/s10071-016-0972-7 (PMC4891366; doi:10.1007/s10071-016-0972-7)
Supplement: Supplementary file 1 — Supplementary material 1 (XLSX 12 kb) [file 10071_2016_972_MOESM1_ESM.xlsx]

## Sheet: Activity
	Caches made				Eaten (g)
	Caching Experiment				Eating Only Experiment
	Observed		Private		Observed		Private
	Far	Close	Far	Close	Far	Close	Far	Close
Caracas	6	0	0	2	0.29	1.19	2.18	0.88
Dublin	4	0	7	6	0.68	4.26	0.33	0.55
Hoy	1	0	13	13	0.63	0.78	0.14	0.57
Hunter	1	0	1	1	0.23	0.19	0.4	0.17
Rome	1	0	8.5	0	1.16	6.09	1.39	0.11
Romero	7	0	7	4	0	2.74	0	2.05
Washington	5	0	1	3	0.65	1.41	0.2	0.91

## Sheet: Timings
	Time spent in each compartment (s)
	Caching Experiment				Eating Only Experiment
	Observed		Private		Observed		Private
	Far	Close	Far	Close	Far	Close	Far	Close
Caracas	1131	57	1211	382	1423	304	754	255
Dublin	1528	163	974	315	188	1482	1297	315
Hoy	433	0	211	126	1002	679	81	91
Hunter	596	1023	290	570	689	30	182	1348
Rome	1660	0	1636	0	1136	42	1134	0
Romero	1498	0	380	1688	0	1748	0	1646
Wash	384	413	139	407	712	601	171	1280
